# Supplementary material for: EBV‐associated lymphoproliferative disorder in a patient with X‐linked severe combined immunodeficiency with multiple reversions of an IL2RG mutation in T cells
Source: EJHaem. 2020 Oct 30;1(2):581–4. doi: 10.1002/jha2.119 (PMC9175913; doi:10.1002/jha2.119)
Supplement: Supplementary file 1 — Table S1. Change in number of lymphocytes over time. [file JHA2-1-581-s002.xlsx]

## Sheet: Sheet1
Supplementary table 1			Patient age
		9 years	14 years	18 years	20 years	22 years
	Total lymphocytes (109/L)	2028	2052	1208	981	310
	CD3 (cell/μl)	1080	1184	978	798	290
	CD4 (cell/μl)	357	435	357	298	91
	CD8 (cell/μl)	582	620	581	473	197
